# Supplementary material for: The perception of the scope of oral and maxillofacial surgery and differentiation from similar specialities among dental students, medical students, trainee interns and pre-vocational junior doctors
Source: Oral Maxillofac Surg. 2024 May 27;28(3):1339–51. doi: 10.1007/s10006-024-01261-y (PMC11330381; doi:10.1007/s10006-024-01261-y)
Supplement: Supplementary file 1 — Supplementary Material 1 [file 10006_2024_1261_MOESM1_ESM.xlsx]

## Sheet: S1 Procedures
Supplementary Table 1. Participant responses regarding which specialties perform each clinical procedure/scenario
Clinical Situation	OMS						ENT						Plastics						Ophthalmology						Dental
	MS	TI	JD	Medical (%)	DS (%)	Total (%)	MS	TI	JD	Medical (%)	DS (%)	Total (%)	MS	TI	JD	Medical (%)	DS (%)	Total (%)	MS	TI	JD	Medical (%)	DS (%)	Total (%)	MS	TI	JD	Medical (%)	DS (%)	Total (%)
Domain 1: Cosmetic and Reconstruction
Rhinoplasty (nose surgery)	24	13	9	46 (22.1)	25 (33.8)	71 (25.2)	65	47	42	154 (74.0)	44 (59.5)	198 (70.2)	82	48	26	156 (75.0)	67 (90.5)	223 (79.1)	0	0	1	1 (0.5)	0 (0.0)	1 (0.4)	2	1	1	4 (1.9)	0 (0.0)	4 (1.4)
Blepharoplasty (eyelid surgery)	10	4	2	16 (7.7)	13 (17.6)	29 (10.3)	7	6	4	17 (8.2)	4 (5.4)	21 (7.4)	70	44	32	146 (70.2)	57 (77.0)	203 (72.3)	60	41	31	132 (63.5)	50 (67.6)	182 (64.5)	0	0	0	0 (0.0)	0 (0.0)	0 (0.0)
Laryngopharyngeal reconstruction (reconstruction of the larynx and pharynx)	24	18	9	51 (24.5)	32 (43.2)	83 (29.4)	90	52	45	187 (89.9)	68 (91.9)	255 (90.4)	21	14	5	40 (19.2)	10 (13.5)	50 (17.7)	0	0	0	0 (0.0)	2 (2.7)	2 (0.7)	2	1	0	3 (1.4)	1 (1.4)	4 (1.4)
Mandibular (lower jaw) recontouring	86	51	44	181 (87.0)	72 (97.3)	253 (89.7)	17	7	1	25 (12.0)	3 (4.1)	28 (9.9)	42	30	19	91 (43.8)	37 (50.0)	128 (45.4)	1	0	0	1 (0.5)	0 (0.0)	1 (0.4)	12	6	5	23 (11.1)	18 (24.3)	41 (14.5)
Facial reconstruction surgery (including fibula free flap graft)	58	38	29	125 (60.1)	68 (91.9)	193 (68.4)	22	18	19	59 (28.4)	13 (17.6)	72 (25.5)	84	55	39	178 (85.6)	51 (68.9)	229 (81.2)	2	1	1	4 (1.9)	4 (5.4)	8 (2.8)	4	1	2	7 (3.4)	10 (13.5)	17 (6.0)
Breast reconstructive surgery	0	1	0	1 (0.5)	1 (1.4)	2 (0.7)	1	0	0	1 (0.5)	0 (0.0)	1 (0.4)	96	57	49	202 (97.1)	73 (98.6)	275 (97.5)	0	0	0	0 (0.0)	0 (0.0)	0 (0.0)	0	0	0	0 (0.0)	0 (0.0)	0 (0.0)
Liposuction (fat tissue removal)	4	3	3	10 (4.8)	7 (9.5)	17 (6.0)	1	3	1	5 (2.4)	3 (4.1)	8 (2.8)	97	58	49	204 (98.1)	71 (95.9)	275 (97.5)	1	0	1	2 (1.0)	3 (4.1)	5 (1.8)	0	0	0	0 (0.0)	3 (4.1)	3 (1.1)
Facelift (rhytidectomy)	23	4	13	40 (19.2)	21 (28.4)	61 (21.6)	5	5	4	14 (6.7)	5 (6.8)	19 (6.7)	92	58	45	195 (93.8)	72 (97.3)	267 (94.7)	1	0	1	2 (1.0)	2 (2.7)	4 (1.4)	1	0	0	1 (0.5)	2 (2.7)	3 (1.1)
Necklift (platysmaplasty)	10	4	5	19 (9.1)	17 (23.0)	36 (12.8)	11	10	14	35 (16.8)	11 (14.9)	46 (16.3)	91	58	46	195 (93.8)	73 (98.6)	268 (95.0)	2	0	0	2 (1.0)	0 (0.0)	2 (0.7)	0	0	0	0 (0.0)	1 (1.4)	1 (0.4)
Teeth whitening (bleaching)	3	3	5	11 (5.3)	5 (6.8)	16 (5.7)	0	0	0	0 (0.0)	0 (0.0)	0 (0.0)	1	2	1	4 (1.9)	1 (1.4)	5 (1.8)	0	1	0	1 (0.5)	0 (0.0)	1 (0.4)	97	57	47	201 (96.6)	71 (95.9)	272 (96.5)
Bichectomy (removal of buccal fat pads in cheeks)	51	25	22	98 (47.1)	50 (67.6)	148 (52.5)	7	8	2	17 (8.2)	4 (5.4)	21 (7.4)	8	46	36	160 (76.9)	57 (77.0)	217 (77.0)	0	0	0	0 (0.0)	0 (0.0)	0 (0.0)	2	2	1	5 (2.4)	18 (24.3)	23 (8.2)
Occlusal (prosthodontic) rehabilitation	48	28	33	109 (52.4)	29 (39.2)	138 (48.9)	5	4	1	10 (4.8)	0 (0.0)	10 (3.5)	7	2	1	10 (4.8)	1 (1.4)	11 (3.9)	4	0	1	5 (2.4)	0 (0.0)	5 (1.8)	66	45	29	140 (67.3)	69 (93.2)	209 (74.1)
Injectible fillers	23	8	13	44 (21.2)	23 (31.0)	67 (23.8)	10	6	8	24 (11.5)	4 (5.4)	28 (9.9)	89	56	45	190 (91.3)	71 (95.9)	261 (92.6)	3	1	5	9 (4.3)	4 (5.4)	13 (4.6)	17	6	16	39 (18.8)	38 (51.4)	77 (27.3)
Eyelid crease revision surgery	10	4	0	14 (6.7)	9 (12.2)	23 (8.2)	5	4	1	10 (4.8)	6 (8.1)	16 (5.7)	77	49	40	166 (79.8)	58 (78.4)	224 (79.4)	56	30	21	107 (51.4)	39 (52.7)	146 (51.8)	1	0	0	1 (0.5)	0 (0.0)	1 (0.4)
Iris repair (iridoplasty)	0	0	0	0 (0.0)	6 (8.1)	6 (2.1)	1	1	0	2 (1.0)	3 (4.1)	5 (1.8)	7	0	2	9 (4.3)	5 (6.8)	14 (5.0)	93	58	48	199 (95.7)	70 (94.6)	269 (95.4)	0	0	0	0 (0.0)	0 (0.0)	0 (0.0)
Photoablative cosmetic iridoplasty (Eye colour change surgery)	0	0	0	0 (0.0)	4 (5.4)	4 (1.4)	1	1	0	2 (1.0)	2 (2.7)	4 (1.4)	16	8	8	32 (15.4)	16 (21.6)	48 (17.0)	87	54	46	187 (89.9)	68 (91.9)	255 (90.4)	1	0	0	1 (0.5)	0 (0.0)	1 (0.4)
Botulinum toxin (Botox) for facial cosmetics	23	10	14	47 (22.6)	24 (32.4)	71 (25.2)	15	11	7	33 (15.9)	9 (12.2)	42 (14.9)	93	58	46	197 (94.7)	64 (86.5)	261 (92.6)	9	5	11	25 (12.0)	6 (8.1)	31 (11.0)	13	7	14	34 (16.3)	49 (66.2)	83 (29.4)
Significant anterior and posterior alveoplasty (recontouring of the bone supporting the teeth) for cosmesis	76	52	40	168 (80.8)	66 (89.2)	234 (83.0)	6	4	3	13 (6.3)	4 (5.4)	17 (6.0)	26	14	10	50 (24.0)	21 (28.4)	71 (25.2)	1	0	0	1 (0.5)	0 (0.0)	1 (0.4)	41	19	15	75 (36.1)	29 (39.2)	104 (36.9)
Anterior teeth veneers for aesthetics	31	17	10	58 (27.9)	7 (9.5)	65 (23.0)	1	1	0	2 (1.0)	1 (1.4)	3 (1.1)	6	4	4	14 (6.7)	1 (1.4)	15 (5.3)	0	1	0	1 (0.5)	1 (1.4)	2 (0.7)	84	52	44	180 (86.5)	70 (94.6)	250 (88.7)
Domain 2: Trauma, Urgent and Emergency Care
Tracheostomy/Surgical Access for an Emergency Airway	33	21	21	75 (36.1)	58 (78.4)	133 (47.2)	94	57	48	199 (95.7)	66 (89.2)	265 (94.0)	22	11	5	38 (18.3)	18 (24.3)	56 (19.9)	5	2	2	9 (04.3)	2 (2.7)	11 (3.9)	7	3	2	12 (5.8)	6 (8.1)	18 (6.4)
Quinsy drainage (tonsillar abscess drainage)	28	12	9	49 (23.1)	43 (58.1)	92 (32.6)	85	56	44	185 (88.9)	67 (90.5)	252 (89.4)	1	2	5	8 (3.8)	8 (10.8)	16 (5.7)	0	1	0	1 (0.5)	2 (2.7)	3 (1.1)	19	4	4	27 (13.0)	13 (17.6)	40 (14.2)
Orbit floor fracture surgery	64	43	36	143 (68.1)	55 (74.3)	198 (70.2)	24	9	4	37 (17.8)	6 (8.1)	43 (15.2)	32	13	6	51 (24.5)	25 (33.8)	76 (27.0)	46	24	19	89 (42.8)	44 (59.5)	133 (47.2)	0	1	0	1 (0.5)	0 (0.0)	1 (0.4)
Facial space infections	64	40	42	146 (70.1)	71 (95.9)	217 (77.0)	65	43	25	133 (63.9)	28 (37.8)	161 (57.1)	17	8	6	31 (14.9)	14 (18.9)	45 (16.0)	7	3	5	15 (7.2)	8 (10.8)	23 (8.2)	7	4	2	13 (6.3)	19 (25.7)	32 (11.3)
Management of traumatic globe (eye) rupture	23	14	13	50 (24.1)	39 (52.7)	89 (31.6)	9	5	3	17 (8.2)	6 (8.1)	23 (8.2)	9	4	1	14 (6.7)	8 (10.8)	22 (7.8)	86	52	44	182 (87.5)	69 (93.2)	251 (89.0)	0	0	0	0 (0.0)	0 (0.0)	0 (0.0)
Retinal detachment	1	0	1	2 (1.1)	11 (14.9)	13 (4.6)	1	1	0	2 (1.0)	2 (2.7)	4 (1.4)	0	1	0	1 (0.5)	3 (4.1)	4 (1.4)	96	57	48	201 (96.6)	68 (91.9)	269 (95.4)	1	0	0	1 (0.5)	0 (0.0)	1 (0.4)
Surgical management of traumatic retrobulbar haemorrhage	28	15	22	65 (31.1)	30 (40.5)	95 (33.7)	4	4	1	9 (4.3)	4 (5.4)	13 (4.6)	2	5	1	8 (3.8)	4 (5.4)	12 (4.3)	89	52	35	176 (84.6)	66 (89.2)	242 (85.8)	0	0	0	0 (0.0)	1 (1.4)	1 (0.4)
Surgical drainage of an orbital abscess	23	15	19	57 (27.1)	33 (44.6)	90 (31.9)	11	6	3	20 (9.6)	2 (2.7)	22 (7.8)	4	7	0	11 (5.3)	3 (4.1)	14 (5.0)	87	53	37	177 (85.1)	68 (91.9)	245 (86.9)	1	1	0	2 (1.0)	0 (0.0)	2 (0.7)
Tissue grafting for deep facial burns	21	17	22	60 (28.1)	58 (78.4)	118 (41.8)	6	7	4	17 (8.2)	10 (13.5)	27 (9.6)	93	55	45	193 (92.8)	59 (79.7)	252 (89.4)	0	0	0	0 (0.0)	4 (5.4)	4 (1.4)	0	0	1	1 (0.5)	1 (1.4)	2 (0.7)
Management of fracture teeth	56	31	29	116 (55.1)	40 (54.1)	156 (55.3)	1	1	0	2 (1.0)	1 (1.4)	3 (1.1)	0	1	0	1 (0.5)	0 (0.0)	1 (0.4)	0	1	0	1 (0.5)	0 (0.0)	1 (0.4)	90	52	43	185 (88.9)	69 (93.2)	254 (90.1)
Lip lacerations (crossing the vermilion border)	47	40	30	117 (56.1)	65 (87.8)	182 (64.5)	8	9	7	24 (11.5)	6 (8.1)	30 (10.6)	72	43	28	143 (68.8)	35 (47.3)	178 (63.1)	0	1	0	1 (0.5)	1 (1.4)	2 (0.7)	12	8	7	27 (13.0)	32 (43.2)	59 (20.9)
Repair of a broken denture (plate)	26	19	13	58 (27.1)	10 (13.5)	68 (24.1)	0	1	0	1 (0.5)	0 (0.0)	1 (0.4)	2	0	0	2 (1.0)	0 (0.0)	2 (0.7)	0	0	0	0 (0.0)	0 (0.0)	0 (0.0)	90	55	45	190 (91.3)	72 (97.3)	262 (92.9)
Surgical repair of general facial lacerations	32	25	23	80 (38.1)	66 (89.2)	146 (51.8)	12	20	8	40 (19.2)	6 (8.1)	46 (16.3)	89	55	37	181 (87.0)	51 (68.9)	232 (82.3)	2	1	1	4 (1.9)	2 (2.7)	6 (2.1)	4	1	1	6 (2.9)	14 (18.9)	20 (7.1)
Surgical repair of eyelid lacerations	16	7	13	36 (17.1)	37 (50.0)	73 (25.9)	2	6	2	10 (4.8)	4 (5.4)	14 (5.0)	76	44	23	143 (68.8)	38 (51.4)	181 (64.2)	58	39	37	134 (64.4)	55 (74.3)	189 (67.0)	0	0	0	0 (0.0)	1 (1.4)	1 (0.4)
Surgical management of acute bleed from LeFort II (mid-face) fracture	77	52	44	173 (83.1)	71 (95.9)	244 (86.5)	19	13	12	44 (21.2)	15 (20.3)	59 (20.9)	31	21	7	59 (28.4)	20 (27.0)	79 (28.0)	1	1	1	3 (1.4)	3 (4.1)	6 (2.1)	0	1	0	1 (0.5)	1 (1.4)	2 (0.7)
Surgical management of a fracture mandible (lower jaw)	92	57	47	196 (94.1)	73 (8.6)	269 (95.4)	8	8	1	17 (8.2)	7 (9.5)	24 (8.5)	17	13	5	35 (16.8)	13 (17.6)	48 (17.0)	0	0	0	0 (0.0)	0 (0.0)	0 (0.0)	8	4	3	15 (7.2)	9 (12.2)	24 (8.5)
Surgical management of a complex dento-alveolar fracture involving dentition (teeth), alveolar tuberosity and maxillary sinus.	90	57	45	192 (92.1)	71 (95.9)	263 (93.3)	15	12	6	33 (15.9)	13 (17.6)	46 (16.3)	10	3	1	14 (6.7)	9 (12.2)	23 (8.2)	0	0	0	0 (0.0)	0 (0.0)	0 (0.0)	36	14	10	60 (28.8)	26 (35.1)	86 (30.5)
Domain 3: Cancer and Pathology
Parotid gland tumour surgery	57	22	16	95 (45.1)	64 (86.5)	159 (56.4)	60	47	41	148 (71.2)	27 (36.5)	175 (62.1)	15	11	6	32 (15.4)	6 (8.1)	38 (13.5)	0	0	0	0 (0.0)	0 (0.0)	0 (0.0)	2	1	0	3 (1.4)	5 (6.8)	8 (2.8)
Head and neck cancer surgery (including neck dissections)	43	25	21	89 (42.1)	66 (89.2)	155 (55.0)	82	50	44	176 (84.6)	41 (55.4)	217 (77.0)	32	17	18	67 (32.2)	13 (17.6)	80 (28.4)	1	0	1	2 (1.0)	2 (2.7)	4 (1.4)	1	0	0	1 (0.5)	2 (2.7)	3 (1.1)
Removal of thyroid tumours	12	8	5	25 (12.1)	39 (52.7)	64 (22.7)	87	52	46	185 (88.9)	59 (79.7)	244 (86.5)	14	5	2	21 (10.1)	5 (6.8)	26 (9.2)	0	1	0	1 (0.5)	0 (0.0)	1 (0.4)	0	1	0	1 (0.5)	0 (0.0)	1 (0.4)
Surgical management of large artero-venous malformations of the face	56	28	24	108 (51.1)	67 (90.5)	175 (62.1)	30	28	15	73 (35.1)	19 (25.7)	92 (32.6)	57	31	29	117 (56.3)	19 (25.7)	136 (48.2)	0	2	0	2 (1.0)	1 (1.4)	3 (1.1)	0	1	0	1 (0.5)	1 (1.4)	2 (0.7)
Removal of odontogenic keratocyst (benign cyst) in the mandible	85	51	46	182 (87.1)	71 (95.9)	253 (89.7)	16	10	3	29 (13.9)	2 (2.7)	31 (11.0)	16	6	3	25 (12.0)	2 (2.7)	27 (9.6)	0	1	0	1 (0.5)	0 (0.0)	1 (0.4)	19	17	7	43 (20.7)	25 (33.8)	68 (24.1)
Debridement of osteomyelitis (bone infection) of the mandible	87	54	46	187 (89.1)	70 (94.6)	257 (91.1)	18	4	6	28 (13.5)	2 (2.7)	30 (10.6)	16	12	5	33 (15.9)	4 (5.4)	37 (13.1)	0	0	0	0 (0.0)	0 (0.0)	0 (0.0)	6	7	6	19 (9.1)	18 (24.3)	37 (13.1)
Biopsy of conjunctival intraepithelial neoplasia (CIN) of the eye	2	0	1	3 (1.1)	20 (27.0)	23 (8.2)	1	1	1	3 (1.4)	4 (5.4)	7 (2.5)	4	3	2	9 (4.3)	4 (5.4)	13 (4.6)	91	56	47	194 (93.3)	68 (91.9)	262 (92.9)	1	0	0	1 (0.5)	1 (1.4)	2 (0.7)
Biopsy of eyelid lesions	11	6	4	21 (10.1)	23 (31.1)	44 (15.6)	8	9	2	19 (9.1)	2 (2.7)	21 (7.4)	31	23	9	63 (30.3)	6 (8.1)	69 (24.5)	86	50	45	181 (87.0)	66 (89.2)	247 (87.6)	1	0	0	1 (0.5)	3 (4.1)	4 (1.4)
Biopsy of tongue lesions	49	32	28	109 (52.1)	57 (77.0)	166 (58.9)	65	41	26	132 (63.5)	8 (10.8)	140 (49.6)	10	5	0	15 (7.2)	1 (1.4)	16 (5.7)	2	1	0	3 (1.4)	1 (1.4)	4 (1.4)	16	7	11	34 (16.3)	52 (70.3)	86 (30.5)
Biopsy of soft palate lesions	47	35	31	113 (54.1)	60 (81.1)	173 (61.3)	67	36	27	130 (62.5)	18 (24.3)	148 (52.5)	6	3	1	10 (4.8)	2 (2.7)	12 (4.3)	0	0	1	1 (0.5)	2 (2.7)	3 (1.1)	14	4	6	24 (11.5)	45 (60.8)	69 (24.5)
Fine needle aspirate (FNA) of cervico-facial lymph nodes	40	31	10	81 (38.1)	56 (75.7)	137 (48.6)	78	52	46	176 (84.6)	33 (44.6)	209 (74.1)	16	17	8	41 (19.7)	5 (6.8)	46 (16.3)	2	2	2	6 (2.9)	2 (2.7)	8 (2.8)	3	2	0	5 (2.4)	25 (33.8)	30 (10.6)
Removal of dental decay (caries) and placing a filling	14	6	5	25 (12.1)	7 (9.5)	32 (11.3)	0	0	0	0 (0.0)	0 (0.0)	0 (0.0)	0	1	0	1 (0.5)	0 (0.0)	1 (0.4)	0	0	0	0 (0.0)	0 (0.0)	0 (0.0)	92	56	48	196 (94.2)	71 (95.9)	267 (94.7)
Periodontal debridement (scale and polish of teeth and gums)	11	5	13	29 (13.1)	6 (8.1)	35 (12.4)	1	0	0	1 (0.5)	0 (0)	1 (0.4)	0	1	0	1 (0.5)	0 (0.0)	1 (0.4)	0	0	0	0 (0.0)	0 (0.0)	0 (0.0)	93	55	43	191 (91.8)	72 (97.3)	263 (93.3)
Domain 4: General
Tonsillectomy (removal of tonsils)	10	5	4	19 (9.1)	30 (40.5)	49 (17.4)	94	57	46	197 (94.7)	65 (87.8)	262 (92.9)	3	1	1	5 (2.4)	4 (5.4)	9 (3.2)	0	0	0	0 (0.0)	0 (0.0)	0 (0.0)	4	3	2	9 (4.3)	5 (6.8)	14 (0.5)
Myringotomy and grommet insertion	1	0	2	3 (1.1)	16 (21.6)	19 (6.7)	94	58	46	198 (95.2)	47 (63.5)	245 (86.9)	1	0	0	1 (0.5)	4 (5.4)	5 (1.8)	0	0	0	0 (0.0)	1 (1.4)	1 (0.4)	0	0	0	0 (0.0)	0 (0.0)	0 (0.0)
Sleep apnoea surgery	17	12	11	40 (19.1)	37 (50.0)	77 (27.3)	90	50	45	185 (88.9)	62 (83.8)	247 (87.6)	4	3	1	8 (3.8)	6 (8.1)	14 (5.0)	0	0	0	0 (0.0)	1 (1.4)	1 (0.4)	0	1	0	1 (0.5)	2 (2.7)	3 (1.1)
Mastoidectomy (surgery on the bone behind the ear)	26	23	8	57 (27.1)	33 (44.6)	90 (31.9)	78	42	45	165 (79.3)	55 (74.3)	220 (78.0)	10	2	2	14 (6.7)	8 (10.8)	22 (7.8)	0	0	0	0 (0.0)	1 (1.4)	2 (0.7)	0	0	0	0 (0.0)	0 (0.0)	0 (0.0)
Orthognathic surgery (jaw repositioning surgery) including genioplasty (chin surgery)	82	53	42	177 (85.1)	72 (97.3)	249 (88.3)	14	6	4	24 (11.5)	2 (2.7)	26 (9.2)	27	17	12	56 (26.9)	22 (29.7)	78 (27.7)	0	1	0	1 (0.5)	0 (0.0)	1 (0.4)	3	0	4	7 (3.4)	5 (6.8)	12 (4.3)
Orthodontics (including braces for teeth)	19	10	7	36 (17.1)	14 (18.9)	50 (17.7)	0	1	0	1 (0.5)	1 (1.4)	2 (0.7)	1	1	0	2 (1.0)	2 (2.7)	4 (1.4)	0	1	0	1 (0.5)	0 (0.0)	1 (0.4)	95	54	44	193 (92.8)	71 (95.9)	264 (93.6)
Management of surgical emphysema following endodontic treatment (root canal therapy)	48	38	38	124 (59.1)	47 (63.5)	171 (60.6)	10	9	9	28 (13.5)	11 (14.9)	39 (13.8)	1	4	0	5 (2.4)	0 (0.0)	5 (1.8)	0	0	0	0 (0.0)	0 (0.0)	0 (0.0)	61	30	18	109 (52.4)	38 (51.4)	147 (52.1)
Third molar surgery (wisdom teeth removal)	46	27	26	99 (47.1)	57 (77.0)	156 (55.3)	0	1	1	2 (1.0)	0 (0.0)	2 (0.7)	0	0	0	0 (0.0)	0 (0.0)	0 (0.0)	0	0	0	0 (0.0)	0 (0.0)	0 (0.0)	90	52	37	179 (86.1)	68 (91.9)	247 (87.6)
Dental checks prior to bisphosphonate treatment	10	8	18	36 (17.1)	23 (31.1)	59 (20.9)	0	1	0	1 (0.5)	2 (2.7)	3 (1.1)	0	2	0	2 (1.0)	2 (2.7)	4 (1.4)	0	0	0	0 (0.0)	2 (2.7)	2 (0.7)	95	57	42	194 (93.3)	70 (94.6)	264 (93.6)
Dental implants and bone grafts	63	42	27	132 (63.1)	53 (71.6)	185 (65.6)	0	0	0	0 (0.0)	2 (2.7)	2 (0.7)	1	4	1	6 (2.9)	0 (0.0)	6 (2.1)	1	0	0	1 (0.5)	0 (0.0)	1 (0.4)	64	40	32	136 (65.4)	65 (87.8)	201 (71.3)
Laser eye surgery	1	1	0	2 (1.1)	2 (2.7)	4 (1.4)	0	1	0	1 (0.5)	3 (4.1)	4 (1.4)	2	1	0	3 (1.4)	6 (8.1)	9 (3.2)	95	56	48	199 (95.7)	69 (93.2)	268 (95.0)	0	0	0	0 (0.0)	0 (0.0)	0 (0.0)
Cleft lip and palate surgery	46	25	26	97 (46.1)	71 (95.9)	168 (59.6)	32	33	16	81 (38.9)	22 (29.7)	103 (36.5)	60	24	22	106 (51.0)	27 (36.5)	133 (47.2)	0	0	0	0 (0.0)	1 (1.4)	1 (0.4)	4	3	0	7 (3.4)	16 (21.6)	23 (8.2)
Corneal surgery	2	0	1	3 (1.4)	3 (4.1)	6 (2.1)	0	0	0	0 (0.0)	0 (0.0)	0 (0.0)	2	0	0	2 (1.0)	2 (2.7)	4 (1.4)	95	57	48	200 (96.2)	71 (95.9)	271 (96.1)	0	0	0	0 (0.0)	0 (0.0)	0 (0.0)
Temporomandibular joint (TMJ) replacement surgery	91	53	47	191 (91.1)	72 (97.3)	263 (93.3)	15	7	6	28 (13.5)	3 (4.1)	31 (11.0)	13	5	3	21 (10.1)	9 (12.2)	30 (10.6)	0	1	0	1 (0.5)	0 (0.0)	1 (0.4)	2	0	2	4 (1.9)	7 (9.5)	11 (3.9)
Frenectomy (removal of oral frenulum)	54	38	29	121 (58.1)	63 (85.1)	184 (65.2)	43	26	18	87 (41.8)	6 (8.1)	93 (33.0)	18	8	5	31 (14.9)	6 (8.1)	37 (13.1)	1	1	0	2 (1.0)	0 (0.0)	2 (0.7)	13	6	12	31 (14.9)	44 (59.5)	75 (26.6)
Surgical correction of inverted lower eyelid (entropion) following orbital repair	10	5	6	21 (10.1)	17 (23.0)	38 (13.5)	4	4	4	12 (5.8)	5 (6.8)	17 (6.0)	37	22	20	79 (38.0)	27 (36.5)	106 (37.6)	76	48	36	160 (76.9)	62 (83.8)	222 (78.7)	0	1	0	1 (0.5)	1 (1.4)	2 (0.7)
Arthrocentesis (washout) of the temporomandibular joint (TMJ)	82	54	45	181 (87.1)	72 (97.3)	253 (89.7)	20	11	6	37 (17.8)	3 (4.1)	40 (14.2)	11	7	0	18 (8.7)	6 (8.1)	24 (8.5)	0	0	0	0 (0.0)	0 (0.0)	0 (0.0)	10	0	4	14 (6.7)	7 (9.5)	21 (7.4)
Removal of supernumerary (extra) teeth	43	27	22	92 (44.1)	50 (67.6)	142 (50.4)	0	1	0	1 (0.5)	1 (1.4)	2 (0.7)	2	0	0	2 (1.0)	0 (0.0)	2 (0.7)	0	0	0	0 (0.0)	0 (0.0)	0 (0.0)	87	48	41	176 (84.6)	69 (93.2)	245 (86.9)
Botulinum toxin (Botox) for temporomandibular joint dysfunction	68	43	37	148 (71.1)	51 (68.9)	199 (70.6)	19	15	5	39 (18.8)	6 (8.1)	45 (16.0)	47	21	8	76 (36.5)	37 (50.0)	113 (40.1)	0	0	0	0 (0.0)	0 (0.0)	0 (0.0)	25	18	16	59 (28.4)	54 (73.0)	113 (40.1)
Paediatric craniofacial surgery	80	51	42	173 (83.1)	70 (94.6)	243 (86.2)	23	14	10	47 (22.6)	17 (23.0)	64 (22.7)	37	17	20	74 (35.6)	26 (35.1)	100 (35.5)	3	1	1	5 (2.4)	4 (5.4)	9 (3.2)	1	0	1	2 (1.0)	3 (4.1)	5 (1.8)
Surgical correction of everted lower eyelid (ectropion) due to age	10	7	4	21 (10.1)	13 (17.6)	34 (12.1)	4	2	4	10 (4.8)	6 (8.1)	16 (5.7)	45	24	24	93 (44.7)	31 (41.9)	124 (44.0)	68	43	32	143 (68.8)	60 (81.1)	203 (72.0)	0	1	0	1 (0.5)	0 (0.0)	1 (0.4)

## Sheet: S2 Procedures, SOP, Diff
Supplementary Table 2. Identification of Procedures performed by Specialties, Scope of Practice of OMS and Differentation from Similar Specialties
Domain	Oral and Maxillofacial Surgery (OMS)						Otorhinolaryngology (ENT)						Plastic and Reconstructive Surgery (Plastics)						Ophthalmology						Dentistry (Dental)
	MS	TI	JD	All Medical	DS	Overall	MS	TI	JD	All Medical	DS	Overall	MS	TI	JD	All Medical	DS	Overall	MS	TI	JD	All Medical	DS	Overall	MS	TI	JD	All Medical	DS	Overall
Identification of Procedures performed by Specialties (mean %, with p-value)
Mean %	46.4	49.6	49.9	48.1	66.5	52.9	56.1	62.2	59.7	58.7	44.1	54.8	60.1	62.3	54	59.3	54.8	58.1	71.1	74.3	70.8	71.9	75.3	72.8	62.9	63.7	60.9	62.7	81.8	67.7
MS	.	0.618	0.604	.	<0.001*	.	.	0.066	0.505	.	<0.001*	.	.	0.865	0.151	.	0.161	.	.	0.683	1	.	0.401	.	.	0.989	0.859	.	<0.001*	.
TI	.	.	1	.	<0.001*	.	.	.	0.821	.	<0.001*	.	.	.	0.053	.	0.054	.	.	.	0.73	.	0.989	.	.	.	0.76	.	<0.001*	.
JD	.	.	.	.	<0.001*	.	.	.	.	.	<0.001*	.	.	.	.	.	0.994	.	.	.	.	.	0.502	.	.	.	.	.	<0.001*	.
Medical	.	.	.	.	<0.001*	.	.	.	.	.	<0.001*	.	.	.	.	.	0.051	.	.	.	.	.	0.156	.	.	.	.	.	<0.001*	.
Identification of the Scope of Practice of OMS and Similar Specialties (mean %, with p-value)
Mean %	5	6.9	8	6.3	14.9	8.7	9	25.9	12	14.4	2.7	12.4	24	20.7	18	21.6	13.5	18.4	59	70.7	60	62.5	68.9	64.7	23	24.1	28	24.5	85.1	40.1
MS	.	0.976	0.925	.	0.098	.	.	0.006*	0.944	.	0.047*	.	.	0.956	0.811	.	0.124	.	.	0.454	0.999	.	0.533	.	.	0.998	0.898	.	<0.001*	.
TI	.	.	0.997	.	0.362	.	.	.	0.095	.	<0.001*	.	.	.	0.984	.	0.473	.	.	.	0.656	.	0.997	.	.	.	0.963	.	<0.001*	.
JD	.	.	.	.	0.533	.	.	.	.	.	0.356	.	.	.	.	.	0.745	.	.	.	.	.	0.741	.	.	.	.	.	<0.001*	.
Medical	.	.	.	.	0.002*	.	.	.	.	.	0.006*	.	.	.	.	.	0.041*	.	.	.	.	.	0.324	.	.	.	.	.	<0.001*	.
Differentiation of Specialties from Similar Specialties (mean %, with p-value)
Mean %	4	1.7	2	2.2	12.2	5	4	8.6	12	5.5	2.7	6.8	7	12.1	12	7.3	10.8	11.1	12	13.8	20	10.9	37.8	20.9	9	6.9	12	6.9	33.8	15.4
MS	.	0.925	0.954	.	0.08	.	.	0.64	0.211	.	0.984	.	.	0.754	0.787	.	0.517	.	.	0.993	0.642	.	<0.001*	.	.	0.983	9.96	.	<0.001*	.
TI	.	.	1	.	0.039*	.	.	.	0.882	.	0.486	.	.	.	1	.	0.993	.	.	.	0.845	.	0.003*	.	.	.	0.873	.	<0.001*	.
JD	.	.	.	.	0.062	.	.	.	.	.	0.143	.	.	.	.	.	0.993	.	.	.	.	.	0.065	.	.	.	.	.	0.004*	.
Medical	.	.	.	.	<0.001*	.	.	.	.	.	0.328	.	.	.	.	.	0.092	.	.	.	.	.	<0.001*	.	.	.	.	.	<0.001*	.
*Statistically significant.

## Sheet: S3 Ovall+Domain Procedures
Supplementary Table 3. Overall and domain-specific procedures (%) correctly identified as performed by each specialty
Domain	All Domains						Domain 1: Cosmetic and Reconstruction						Domain 2: Trauma, Urgent and Emergency Care						Domain 3: Cancer and Pathology						Domain 4: General
	MS	TI	JD	All Medical	DS	Overall	MS	TI	JD	All Medical	DS	Overall	MS	TI	JD	All Medical	DS	Overall	MS	TI	JD	All Medical	DS	Overall	MS	TI	JD	All Medical	DS	Overall
OMS (mean %, with p-value)
Mean %	46.4	49.6	49.9	48.1	66.5	52.9	33.1	31	32.3	32.3	44.4	35.5	51.4	58.3	62.1	55.9	77.3	61.5	52.3	55.1	50.5	52.7	78.8	59.5	50.7	56.2	55.3	53.4	70.1	57.8
MS	.	0.618	0.604	.	<0.001*	.	.	0.899	0.994	.	<0.001*	.	.	0.248	0.030*	.	<0.001*	.	.	0.902	0.972	.	<0.001*	.	.	0.379	0.57	.	<0.001*	.
TI	.	.	1	.	<0.001*	.	.	.	0.984	.	<0.001*	.	.	.	0.805	.	<0.001*	.	.	.	0.76	.	<0.001*	.	.	.	0.997	.	<0.001*	.
JD	.	.	.	.	<0.001*	.	.	.	.	.	0.002*	.	.	.	.	.	0.001*	.	.	.	.	.	<0.001*	.	.	.	.	.	<0.001*	.
Medical	.	.	.	.	<0.001*	.	.	.	.	.	<0.001*	.	.	.	.	.	<0.001*	.	.	.	.	.	<0.001*	.	.	.	.	.	<0.001*	.
ENT (mean %, with p-value)
Mean %	56.1	62.2	59.7	58.7	44.1	54.8	30.5	36.2	38.8	34.1	29.3	32.8	55	65.1	54.8	57.7	49.1	55.5	63.8	70.6	66.2	66.3	36.2	58.4	89	89.2	91	89.5	77.3	86.3
MS	.	0.066	0.505	.	<0.001*	.	.	0.182	0.025*	.	0.965	.	.	0.022*	1	.	0.289	.	.	0.292	0.933	.	<0.001*	.	.	1	0.95	.	0.003*	.
TI	.	.	0.821	.	<0.001*	.	.	.	0.848	.	0.096	.	.	.	0.06	.	<0.001*	.	.	.	0.764	.	<0.001*	.	.	.	0.974	.	0.010*	.
JD	.	.	.	.	<0.001*	.	.	.	.	.	0.012*	.	.	.	.	.	0.48	.	.	.	.	.	<0.001*	.	.	.	.	.	0.004*	.
Medical	.	.	.	.	<0.001*	.	.	.	.	.	0.039*	.	.	.	.	.	0.004*	.	.	.	.	.	<0.001*	.	.	.	.	.	<0.001*	.
Plastics (mean %, with p-value)
Mean %	60.1	62.3	54	59.3	54.8	59.3	82.5	88.6	78.6	83.3	84.5	83.6	53.3	54.3	39.2	50.2	43	48.3	40	40.8	37.3	39.5	17.1	33.6	34.5	31	33	33.1	29.9	32.3
MS	.	0.865	0.151	.	0.161	.	.	0.151	0.564	.	0.879	.	.	0.995	0.004*	.	0.025*	.	.	0.999	0.963	.	0.001*	.	.	0.834	0.986	.	0.633	.
TI	.	.	0.053	.	0.054	.	.	.	0.017*	.	0.54	.	.	.	0.006*	.	0.036*	.	.	.	0.943	.	0.001*	.	.	.	0.977	.	0.995	.							x`
JD	.	.	.	.	0.994	.	.	.	.	.	0.25	.	.	.	.	.	0.814	.	.	.	.	.	0.004*	.	.	.	.	.	0.909	.
Medical	.	.	.	.	0.051	.	.	.	.	.	0.604	.	.	.	.	.	0.029*	.	.	.	.	.	<0.001*	.	.	.	.	.	0.339	.
Ophthalmology (mean %, with p-value)
Mean %	71.1	74.3	70.8	71.9	75.3	72.8	51.3	54.3	53.9	52.8	53.3	52.9	77	79.5	73.3	76.8	83.3	78.5	88.5	91.3	92	90.1	90.5	90.2	83.5	87.9	82	84.3	88.5	85.4
MS	.	0.683	1	.	0.401	.	.	0.816	0.877	.	0.916	.	.	0.905	0.798	.	0.284	.	.	0.895	0.847	.	0.95	.	.	0.688	0.985	.	0.536	.
TI	.	.	0.73	.	0.989	.	.	.	1	.	0.994	.	.	.	0.5	.	0.795	.	.	.	0.999	.	0.997	.	.	.	0.587	.	0.999	.
JD	.	.	.	.	0.502	.	.	.	.	.	0.998	.	.	.	.	.	0.088	.	.	.	.	.	0.988	.	.	.	.	.	0.462	.
Medical	.	.	.	.	0.156	.	.	.	.	.	0.836	.	.	.	.	.	0.039*	.	.	.	.	.	0.906	.	.	.	.	.	0.21	.
Dental (mean %, with p-value)
Mean %	62.9	63.7	60.9	62.7	81.8	67.7	65	69.3	67	66.7	87.5	72.1	64	66	63.3	64.4	77.9	67.9	53.7	52.5	54	53.4	81	60.7	66.2	65.7	60.5	64.7	80.9	68.9
MS	.	0.989	0.859	.	<0.001*	.	.	0.565	0.943	.	<0.001*	.	.	0.933	0.998	.	<0.001*	.	.	0.988	1	.	<0.001*	.	.	0.999	0.331	.	<0.001*	.
TI	.	.	0.76	.	<0.001*	.	.	.	0.93	.	<0.001*	.	.	.	0.908	.	0.009*	.	.	.	0.987	.	<0.001*	.	.	.	0.513	.	<0.001*	.
JD	.	.	.	.	<0.001*	.	.	.	.	.	<0.001*	.	.	.	.	.	0.001*	.	.	.	.	.	<0.001*	.	.	.	.	.	<0.001*	.
Medical	.	.	.	.	<0.001*	.	.	.	.	.	<0.001*	.	.	.	.	.	<0.001*	.	.	.	.	.	<0.001*	.	.	.	.	.	<0.001*	.
*Statistically significant.
	This is the same as Table 5 infromation
